# Supplementary material for: An Oligomer Approach for Blue Thermally Activated Delayed Fluorescent Emitters Based on Twisted Donor–Acceptor Units
Source: Chem Mater. 2023 Feb 28;35(5):2027–37. doi: 10.1021/acs.chemmater.2c03438 (PMC10018739; doi:10.1021/acs.chemmater.2c03438)
Supplement: Supplementary file 2 — cm2c03438_si_002.txt [file cm2c03438_si_002.txt]

4TABN1 Ground state PBE0/6-31G(d,p), Gas phase 

 C                 -1.20311000    0.11610500   -2.40799700
 C                 -0.00001100    0.00004400   -3.09112000
 C                  1.20309400   -0.11603300   -2.40803000
 C                  1.21767700   -0.13080900   -1.01149300
 C                  0.00002800   -0.00000200   -0.30616500
 C                 -1.21763700    0.13083800   -1.01147400
 H                 -2.14209600    0.21476200   -2.94117000
 H                 -0.00002100    0.00005300   -4.17699300
 H                  2.14206300   -0.21468300   -2.94123500
 N                 -2.42638500    0.29639100   -0.31738600
 C                 -3.57260000   -0.39435100   -0.76621900
 C                 -4.81276500    0.24281700   -0.86218900
 C                 -3.47645400   -1.74239600   -1.12654500
 C                 -5.92654400   -0.46203700   -1.29992900
 H                 -4.89756800    1.29027900   -0.59211300
 C                 -4.59479300   -2.42651400   -1.58070200
 H                 -2.51844000   -2.24690100   -1.04751600
 C                 -5.84394800   -1.80617300   -1.66991100
 H                 -6.88214700    0.05218200   -1.36904100
 C                 -2.55517100    1.35183000    0.61870700
 C                 -1.92792900    2.57767600    0.39856900
 C                 -3.31371400    1.17217300    1.77779100
 C                 -2.04130100    3.59621000    1.33756000
 H                 -1.34806100    2.72794400   -0.50707200
 C                 -3.43599500    2.20474500    2.69366900
 H                 -3.79408900    0.21553900    1.95519600
 C                 -2.79505000    3.43298900    2.49953200
 H                 -1.54032700    4.54367600    1.15523800
 N                  2.42645200   -0.29641900   -0.31748800
 C                  2.55511100   -1.35171300    0.61881300
 C                  1.92817000   -2.57768900    0.39857800
 C                  3.31321200   -1.17177100    1.77813600
 C                  2.04135100   -3.59608500    1.33774300
 H                  1.34867200   -2.72814600   -0.50727000
 C                  3.43532100   -2.20420200    2.69419400
 H                  3.79335200   -0.21502700    1.95558200
 C                  2.79463500   -3.43257000    2.49997700
 H                  4.02439100   -2.04639800    3.59414600
 C                  3.57272800    0.39420200   -0.76628900
 C                  4.81295200   -0.24296000   -0.86164700
 C                  3.47666500    1.74211200   -1.12714400
 C                  5.92683200    0.46175700   -1.29933100
 H                  4.89771800   -1.29031700   -0.59115600
 C                  4.59512400    2.42608800   -1.58123300
 C                  5.84431600    1.80575600   -1.66985300
 H                  4.49804600    3.47276800   -1.85914900
 H                  2.51863000    2.24664800   -1.04858400
 C                 -0.00002000   -0.00002300    1.11949600
 N                 -0.00005000    0.00000900    2.28135900
 H                 -4.49767200   -3.47330000   -1.85820500
 H                 -4.02543200    2.04715000    3.59341700
 H                  6.88246700   -0.05246600   -1.36796200
 H                  1.54061200   -4.54366300    1.15536300
 C                  2.89194500   -4.52408700    3.52662600
 H                  3.90075400   -4.59226000    3.94503100
 H                  2.20585800   -4.34032000    4.36184200
 H                  2.63605700   -5.49773700    3.09993500
 C                  7.05962500    2.56594300   -2.11781400
 H                  6.79963600    3.34704600   -2.83795300
 H                  7.55600200    3.05577000   -1.27139600
 H                  7.79389100    1.90470500   -2.58668000
 C                 -7.05912400   -2.56653600   -2.11793700
 H                 -7.55514600   -3.05689700   -1.27162200
 H                 -7.79369800   -1.90532100   -2.58634500
 H                 -6.79905500   -3.34724300   -2.83848100
 C                 -2.89258000    4.52467500    3.52598000
 H                 -3.90150000    4.59296700    3.94409700
 H                 -2.20672700    4.34102500    4.36141300
 H                 -2.63653400    5.49824400    3.09919400

4TABN1 Ground state PBE0/6-31G(d,p), Toluene 

 C                 -1.20419000    0.10729800   -2.39022800
 C                  0.00012800   -0.00028200   -3.07320600
 C                  1.20438300   -0.10775200   -2.39010000
 C                  1.21936600   -0.12332000   -0.99391400
 C                  0.00000000   -0.00007900   -0.28969200
 C                 -1.21930000    0.12307800   -0.99404600
 H                 -2.14281800    0.19994600   -2.92501000
 H                  0.00017800   -0.00036500   -4.15893300
 H                  2.14306200   -0.20046900   -2.92478100
 N                 -2.42872800    0.27987200   -0.29889100
 C                 -3.56907900   -0.41967600   -0.75374000
 C                 -4.80747300    0.21473300   -0.88249600
 C                 -3.46491200   -1.77377300   -1.08795600
 C                 -5.91367200   -0.49926700   -1.32620500
 H                 -4.89866100    1.26710600   -0.63423500
 C                 -4.57490100   -2.46778200   -1.54867800
 H                 -2.50783600   -2.27583600   -0.98420400
 C                 -5.82338000   -1.85023300   -1.66997200
 H                 -6.86827200    0.01257100   -1.42105500
 C                 -2.57243700    1.34499200    0.62357400
 C                 -1.93930400    2.56863000    0.40471400
 C                 -3.35661900    1.17875200    1.76826200
 C                 -2.07404800    3.59803500    1.32962600
 H                 -1.33938400    2.71084500   -0.48911800
 C                 -3.50043800    2.22228400    2.66917800
 H                 -3.84448000    0.22568000    1.94523600
 C                 -2.85578200    3.44923800    2.47551700
 H                 -1.56911700    4.54335800    1.14714400
 N                  2.42874200   -0.27996600   -0.29863200
 C                  2.57242700   -1.34494800    0.62399500
 C                  1.93935900   -2.56864300    0.40526600
 C                  3.35652600   -1.17851600    1.76871200
 C                  2.07408400   -3.59791300    1.33033100
 H                  1.33950700   -2.71100900   -0.48858800
 C                  3.50033100   -2.22191700    2.66978200
 H                  3.84433900   -0.22539900    1.94558500
 C                  2.85574000   -3.44892500    2.47625000
 H                  4.11229500   -2.07481200    3.55620000
 C                  3.56909100    0.41958700   -0.75347600
 C                  4.80753600   -0.21476200   -0.88203600
 C                  3.46487000    1.77363100   -1.08789000
 C                  5.91372900    0.49924500   -1.32574900
 H                  4.89877000   -1.26709400   -0.63362000
 C                  4.57485500    2.46764500   -1.54861200
 C                  5.82338300    1.85015800   -1.66971300
 H                  4.47180900    3.51893500   -1.80604200
 H                  2.50775400    2.27565100   -0.98429300
 C                 -0.00007600    0.00000100    1.13528900
 N                 -0.00015000    0.00005600    2.29738800
 H                 -4.47189900   -3.51911400   -1.80595200
 H                 -4.11246400    2.07532600    3.55557800
 H                  6.86836800   -0.01254700   -1.42044500
 H                  1.56920500   -4.54328300    1.14794600
 C                  2.98165200   -4.55442500    3.48485700
 H                  4.00431000   -4.63410300    3.86583100
 H                  2.32793100   -4.37689400    4.34684300
 H                  2.70302900   -5.52020500    3.05484000
 C                  7.02976300    2.62025200   -2.12491100
 H                  6.75879700    3.39942200   -2.84301300
 H                  7.52570800    3.11431700   -1.28081800
 H                  7.76686100    1.96457500   -2.59672500
 C                 -7.02976900   -2.62031400   -2.12516700
 H                 -7.52578200   -3.11428200   -1.28105600
 H                 -7.76681200   -1.96464600   -2.59708000
 H                 -6.75880000   -3.39956200   -2.84318300
 C                 -2.98170900    4.55488000    3.48396600
 H                 -4.00440000    4.63469300    3.86482300
 H                 -2.32809300    4.37740700    4.34604400
 H                 -2.70296000    5.52058100    3.05385200

4TABN1 S1 excited state PBE0/6-31G(d,p), Gas Phase

 C                 -0.95641000    0.87129400   -2.61561600
 C                  0.29224800    0.79168600   -3.25422500
 C                  1.40836100    0.37565700   -2.48748200
 C                  1.31960000    0.15661000   -1.13468400
 C                  0.08072100    0.36877800   -0.42520300
 C                 -1.05475200    0.66034300   -1.26360600
 H                 -1.85800700    1.08325600   -3.18438700
 H                  0.38081000    0.95955300   -4.31948600
 H                  2.36727800    0.19945000   -2.96666900
 N                 -2.34335600    0.68244300   -0.61075400
 C                 -3.08076600   -0.51489900   -0.59271100
 C                 -4.46848500   -0.49524300   -0.78136100
 C                 -2.41204500   -1.73969600   -0.44752400
 C                 -5.17919300   -1.68707000   -0.79799300
 H                 -4.97337400    0.44891100   -0.95893300
 C                 -3.14196600   -2.91189400   -0.45179400
 H                 -1.33846900   -1.75046200   -0.29643100
 C                 -4.53501700   -2.91356200   -0.62536000
 H                 -6.25218400   -1.66428000   -0.96572400
 C                 -2.74523300    1.79697300    0.05890500
 C                 -2.12199200    3.04230600   -0.21854500
 C                 -3.74167900    1.74242900    1.07107700
 C                 -2.52297300    4.17350300    0.44954600
 H                 -1.34323800    3.07525100   -0.96897000
 C                 -4.11782700    2.88992500    1.72840000
 H                 -4.15138200    0.78366900    1.36217400
 C                 -3.52838600    4.13165900    1.43386900
 H                 -2.04866500    5.12247400    0.21846900
 N                  2.42488400   -0.33061300   -0.39206600
 C                  2.28869300   -1.59077100    0.21431600
 C                  1.49293400   -2.56872600   -0.39275800
 C                  2.88772600   -1.88609100    1.44514600
 C                  1.30507000   -3.80295800    0.21881900
 H                  1.03433800   -2.35073400   -1.35262300
 C                  2.70447100   -3.12843500    2.03135700
 H                  3.48165400   -1.12822700    1.94437000
 C                  1.90631900   -4.11241000    1.43823100
 H                  3.17598200   -3.33193700    2.99008600
 C                  3.59014900    0.44100400   -0.29102100
 C                  4.85625600   -0.15218200   -0.21108500
 C                  3.50978500    1.83917100   -0.30438100
 C                  5.99675400    0.63604600   -0.12724500
 H                  4.94118100   -1.23380100   -0.22467900
 C                  4.66048000    2.61005800   -0.23596000
 C                  5.92845500    2.03006200   -0.13724100
 H                  4.57024000    3.69398300   -0.24858100
 H                  2.53399700    2.30886300   -0.37229300
 C                 -0.03951100    0.30233300    0.96142600
 N                 -0.21997100    0.24514300    2.12351500
 H                 -2.62013000   -3.85419300   -0.30991200
 H                 -4.86052500    2.83023600    2.51823700
 H                  6.96851000    0.15053600   -0.06989400
 H                  0.68675700   -4.54973200   -0.27542600
 C                  1.68849500   -5.43938100    2.10773900
 H                  2.63224000   -5.87772500    2.44888700
 H                  1.04236700   -5.34134600    2.98833600
 H                  1.21459200   -6.15422300    1.42894600
 C                  7.16543000    2.87437900   -0.01985800
 H                  7.06342500    3.81297700   -0.57307000
 H                  7.37612200    3.13525700    1.02478200
 H                  8.04459200    2.35040000   -0.40652800
 C                 -5.29817800   -4.20342500   -0.63069700
 H                 -5.20055300   -4.71774400    0.33158400
 H                 -6.36160200   -4.04184600   -0.82092100
 H                 -4.91469100   -4.88390500   -1.39809400
 C                 -3.90928600    5.36161200    2.19025200
 H                 -4.92936700    5.29847100    2.57650500
 H                 -3.24056900    5.49662100    3.04969800
 H                 -3.82172600    6.25693400    1.56928300 

5TABN2 Ground state PBE0/6-31G(d,p), Gas Phase 

 C                 -0.90529300   -1.42768300   -1.31033900
 C                 -1.98812700   -1.91947400   -2.02815000
 C                 -3.27658200   -1.47327600   -1.76905800
 C                 -3.50288900   -0.50510200   -0.78701500
 C                 -2.40966200   -0.01051200   -0.04054900
 C                 -1.10527000   -0.48173600   -0.30487100
 H                  0.10176500   -1.78609200   -1.49500900
 H                 -1.82513200   -2.66340000   -2.80199600
 H                 -4.12238800   -1.85054600   -2.33314000
 N                 -0.00147200   -0.02135700    0.43355400
 C                  1.10121400    0.47842800   -0.28006500
 C                  2.40826600    0.00447000   -0.03314000
 C                  0.89711100    1.46662500   -1.24323300
 C                  3.49994800    0.53728400   -0.75590600
 C                  1.97813800    1.99563100   -1.93667600
 H                 -0.11163700    1.82733400   -1.41364100
 C                  3.26868800    1.54576400   -1.69562300
 C                 -0.00338000   -0.05545600    1.84938200
 C                 -0.61564700   -1.10950100    2.52520600
 C                  0.60270100    0.96844800    2.57682600
 C                 -0.62579800   -1.12713100    3.91249500
 H                 -1.07526100   -1.91470500    1.96081800
 C                  0.60496400    0.92271000    3.96261300
 H                  1.05643200    1.80328400    2.05215000
 C                 -0.00965500   -0.12095300    4.65847600
 H                 -1.10940600   -1.95294600    4.42781700
 N                 -4.79546000   -0.00567300   -0.56593200
 C                 -5.02402300    1.38917900   -0.66880000
 C                 -4.33372900    2.15348200   -1.60901900
 C                 -5.94303100    2.01411800    0.17709500
 C                 -4.54497300    3.52546900   -1.68181400
 H                 -3.62988600    1.66961400   -2.27959200
 C                 -6.15971400    3.37900400    0.07705700
 H                 -6.47196800    1.42183400    0.91650300
 C                 -5.45899600    4.16457100   -0.84479300
 H                 -6.87380900    3.85214200    0.74637700
 C                 -5.88519000   -0.90314800   -0.56195600
 C                 -7.07375700   -0.60463800   -1.23311500
 C                 -5.78143000   -2.11912000    0.12174900
 C                 -8.13234500   -1.50373200   -1.20796300
 H                 -7.16222500    0.33252300   -1.77268000
 C                 -6.84082700   -3.01459200    0.11961000
 C                 -8.04042400   -2.72475300   -0.53695500
 H                 -6.73872500   -3.95555900    0.65466300
 H                 -4.86418000   -2.35397100    0.65282300
 C                 -2.62257600    0.97674900    0.96606600
 N                 -2.79855100    1.78734900    1.77943900
 H                  1.81199200    2.77188300   -2.67739600
 H                  1.07842900    1.72829600    4.51805900
 H                 -9.04882800   -1.25430100   -1.73714300
 H                 -3.99473800    4.10912300   -2.41567400
 C                 -5.66638200    5.65053100   -0.90502200
 H                 -6.72526600    5.91162800   -0.81481300
 H                 -5.13745200    6.15454400   -0.08763200
 H                 -5.29409700    6.06811100   -1.84439000
 C                 -9.19855700   -3.68003100   -0.49478000
 H                 -8.86000400   -4.72023700   -0.50283700
 H                 -9.79538900   -3.53993600    0.41445900
 H                 -9.86632400   -3.53509300   -1.34851900
 C                  0.01690400   -0.17084200    6.15891500
 H                  0.94335700   -0.63165600    6.52202500
 H                 -0.04029800    0.83188500    6.59254700
 H                 -0.81720400   -0.75752100    6.55343800
 H                  4.11256700    1.95233300   -2.24187600
 N                  4.79527900    0.03768600   -0.55463100
 C                  5.03131400   -1.35242600   -0.70056900
 C                  5.95202700   -1.99814800    0.12742000
 C                  4.34754200   -2.09069400   -1.66589000
 C                  6.17620600   -3.35814100   -0.01409200
 H                  6.47640100   -1.42608200    0.88578300
 C                  4.56607400   -3.45868500   -1.78041400
 H                  3.64257500   -1.59013900   -2.32294000
 C                  5.48146000   -4.11857100   -0.96115100
 H                  6.89149000   -3.84785900    0.64188800
 H                  4.02055400   -4.02218500   -2.53331200
 C                  5.88153000    0.93946900   -0.53107100
 C                  7.06835400    0.66432300   -1.21372800
 C                  5.77871500    2.13228900    0.19370700
 C                  8.12568200    1.56489900   -1.16340400
 H                  7.16047300   -0.25878800   -1.77632500
 C                  6.83571900    3.02930400    0.21657800
 H                  4.86604700    2.34369500    0.74225800
 C                  8.03204700    2.76557500   -0.45821100
 H                  9.04315600    1.33090600   -1.69775000
 H                  6.73642000    3.94891800    0.78820100
 C                  5.69609900   -5.60098800   -1.06606200
 H                  5.33644200   -5.99016200   -2.02239400
 H                  6.75498200   -5.86050600   -0.97173600
 H                  5.15990100   -6.13263200   -0.27121100
 C                  9.16575000    3.75028400   -0.43479500
 H                 10.10301000    3.28631600   -0.75295700
 H                  8.97242900    4.59564200   -1.10583000
 H                  9.31676300    4.16240000    0.56780200
 C                  2.62471500   -1.02221000    0.93240300
 N                  2.80328400   -1.86378700    1.71313700

5TABN2 Ground state PBE0/6-31G(d,p), Toluene 

 C                 -0.88538500   -1.44799900   -1.23468500
 C                 -1.96153700   -1.95322300   -1.95455800
 C                 -3.25234300   -1.50113700   -1.71869300
 C                 -3.48980800   -0.51280200   -0.75944500
 C                 -2.40332700   -0.00667000   -0.01030600
 C                 -1.09622300   -0.48366300   -0.25039100
 H                  0.12282200   -1.81103400   -1.40319700
 H                 -1.79085100   -2.71172900   -2.71219400
 H                 -4.09053300   -1.88925100   -2.28663300
 N                 -0.00043100   -0.00695800    0.49166500
 C                  1.09880900    0.49994500   -0.22494000
 C                  2.40524500    0.01405500    0.00125600
 C                  0.89094000    1.50246700   -1.17087700
 C                  3.49413200    0.54706700   -0.72618900
 C                  1.96941500    2.03503400   -1.86710700
 H                 -0.11667600    1.87225600   -1.32785400
 C                  3.25909600    1.57245800   -1.64673100
 C                 -0.00431400   -0.03628800    1.90599000
 C                 -0.65062300   -1.06809200    2.58652900
 C                  0.63369300    0.97037300    2.63209000
 C                 -0.66251700   -1.08027600    3.97450400
 H                 -1.13786500   -1.86009400    2.02652800
 C                  0.63280200    0.92933600    4.01877600
 H                  1.11705900    1.78823500    2.10697000
 C                 -0.01573000   -0.09146100    4.71868400
 H                 -1.17404400   -1.88814700    4.49143100
 N                 -4.78314400   -0.00677200   -0.56308400
 C                 -5.00840600    1.38617100   -0.69548600
 C                 -4.29525500    2.13569000   -1.63118600
 C                 -5.94986700    2.02466100    0.11532000
 C                 -4.50689200    3.50609300   -1.73387500
 H                 -3.57437700    1.64285600   -2.27671300
 C                 -6.16611600    3.38772900   -0.01427200
 H                 -6.50030200    1.44506100    0.84931800
 C                 -5.44337200    4.15877300   -0.93193100
 H                 -6.89955500    3.87034800    0.62675300
 C                 -5.87569400   -0.90303000   -0.56743100
 C                 -7.04406600   -0.61972800   -1.27917000
 C                 -5.79285500   -2.10093000    0.15003800
 C                 -8.10531100   -1.51648200   -1.26075700
 H                 -7.11624200    0.30307700   -1.84536100
 C                 -6.85384900   -2.99514100    0.14136900
 C                 -8.03439600   -2.72025100   -0.55586900
 H                 -6.76854500   -3.92230200    0.70269000
 H                 -4.89130400   -2.32403800    0.71237900
 C                 -2.62351600    0.99663800    0.97790800
 N                 -2.80208500    1.81871900    1.77943100
 H                  1.80132900    2.82300200   -2.59465700
 H                  1.13232900    1.72119100    4.57123500
 H                 -9.00601900   -1.27936000   -1.82161300
 H                 -3.93924500    4.07683400   -2.46459500
 C                 -5.65305200    5.64273400   -1.02571700
 H                 -6.71359500    5.90248200   -0.95473600
 H                 -5.13687800    6.16455700   -0.21138100
 H                 -5.26789500    6.04150600   -1.96793700
 C                 -9.19504300   -3.67287400   -0.52167300
 H                 -8.85774400   -4.71298200   -0.49205900
 H                 -9.81599200   -3.50778100    0.36689300
 H                 -9.83855900   -3.54873800   -1.39689600
 C                  0.00635600   -0.13629600    6.21955400
 H                  0.91516400   -0.62814700    6.58645400
 H                 -0.01502300    0.86959200    6.64889500
 H                 -0.84855000   -0.69196600    6.61433500
 H                  4.09841800    1.98167800   -2.19787100
 N                  4.78602900    0.03213500   -0.54822300
 C                  5.00687500   -1.35813100   -0.71614000
 C                  5.94297900   -2.02009300    0.08168400
 C                  4.29547100   -2.08080200   -1.67386800
 C                  6.15509200   -3.38018700   -0.08140000
 H                  6.49233700   -1.46108700    0.83230200
 C                  4.50270300   -3.44897200   -1.81032800
 H                  3.57883500   -1.56931700   -2.30961300
 C                  5.43345700   -4.12512900   -1.02122500
 H                  6.88429700   -3.88138500    0.55010800
 H                  3.93624000   -3.99886000   -2.55777400
 C                  5.88283500    0.92361700   -0.54021100
 C                  7.04473600    0.65111200   -1.26540700
 C                  5.81398400    2.10112000    0.21266600
 C                  8.11292000    1.53993000   -1.22900900
 H                  7.11044600   -0.26024800   -1.85056300
 C                  6.88086000    2.98747700    0.22191000
 H                  4.92095900    2.31020500    0.79370000
 C                  8.05320500    2.72630600   -0.49532200
 H                  9.01101500    1.30836700   -1.79621400
 H                  6.80893100    3.89549900    0.81558800
 C                  5.63831000   -5.60695800   -1.15172500
 H                  5.25634800   -5.98022300   -2.10560400
 H                  6.69757200   -5.87226900   -1.08218600
 H                  5.11625700   -6.14727400   -0.35336600
 C                  9.19716800    3.69934500   -0.48735900
 H                 10.12636300    3.22442500   -0.81278800
 H                  9.00495600    4.54276700   -1.16112000
 H                  9.36035900    4.11537900    0.51144800
 C                  2.62187400   -1.02349800    0.95423900
 N                  2.79777700   -1.87158000    1.72885400

5TABN2 S1 excited state PBE0/6-31G(d,p), Gas Phase

 C                 -0.65391500   -1.03710700   -1.87212300
 C                 -1.44769600   -0.17285400   -2.60990000
 C                 -2.54000800    0.48342800   -1.99099700
 C                 -2.89226300    0.19777400   -0.68791500
 C                 -2.18328700   -0.79386600    0.05477500
 C                 -1.00409500   -1.34390400   -0.56121500
 H                  0.24215300   -1.47438100   -2.30308000
 H                 -1.20552600    0.03467900   -3.64626400
 H                 -3.10223500    1.24117900   -2.52648500
 N                 -0.05824900   -2.00827400    0.29480500
 C                  0.87835100   -1.08121200    0.85418300
 C                  2.09236900   -0.84307000    0.16663200
 C                  0.50417100   -0.31402900    1.95551700
 C                  2.86452300    0.28897200    0.51374900
 C                  1.33422300    0.73050000    2.34284200
 H                 -0.42409200   -0.52537800    2.47658800
 C                  2.48269300    1.05280700    1.62075400
 C                 -0.11061000   -3.29901800    0.62173900
 C                 -1.12415100   -4.13983800    0.06685700
 C                  0.84496700   -3.86149200    1.52223300
 C                 -1.16635600   -5.46327600    0.40857100
 H                 -1.84570400   -3.69830100   -0.60770800
 C                  0.77702000   -5.19199400    1.83934000
 H                  1.60928100   -3.21905200    1.94089700
 C                 -0.22245400   -6.02792600    1.29664000
 H                 -1.94308300   -6.09791700   -0.00643000
 N                 -3.93177900    0.89392800   -0.03643000
 C                 -3.62702900    1.55418500    1.17427200
 C                 -2.35011400    2.07804400    1.38900600
 C                 -4.58267300    1.66354100    2.18967000
 C                 -2.03992300    2.68675800    2.59972800
 H                 -1.60261300    1.99949000    0.60616300
 C                 -4.26377000    2.29315200    3.38224500
 H                 -5.57030800    1.24088100    2.03701800
 C                 -2.98510000    2.81098100    3.61716200
 H                 -5.01961200    2.36401600    4.16077000
 C                 -5.14627000    1.12784000   -0.70606900
 C                 -5.80758300    2.35566900   -0.61084700
 C                 -5.71415100    0.11932500   -1.49453200
 C                 -7.01063700    2.55655000   -1.27751700
 H                 -5.37359900    3.15096900   -0.01402900
 C                 -6.90508100    0.34290000   -2.16775300
 C                 -7.58423500    1.56187700   -2.06971100
 H                 -7.32571400   -0.45475500   -2.77577400
 H                 -5.20752500   -0.83712400   -1.57335400
 C                 -2.58697800   -1.24073800    1.31842100
 N                 -2.80800200   -1.65681800    2.39404800
 H                  1.05523000    1.33502500    3.20027200
 H                  1.50483900   -5.61734200    2.52298500
 H                 -7.50668000    3.52043600   -1.19039800
 H                 -1.03920300    3.08648400    2.74739200
 C                 -2.64416600    3.45648600    4.92986100
 H                 -3.38318000    4.21506700    5.20858500
 H                 -2.61817500    2.71922500    5.74083400
 H                 -1.66486600    3.94156600    4.89204400
 C                 -8.89276700    1.77856200   -2.77476500
 H                 -8.87017500    1.37884800   -3.79355200
 H                 -9.71699600    1.27997800   -2.25050200
 H                 -9.13993900    2.84198100   -2.83647800
 C                 -0.27220100   -7.48028100    1.62639700
 H                  0.15435000   -8.06809300    0.80309600
 H                  0.29698700   -7.71198500    2.52868300
 H                 -1.30283500   -7.82116700    1.75995400
 H                  3.08117700    1.91490800    1.89229800
 N                  3.96836100    0.63970800   -0.26673600
 C                  3.83005000    0.66710900   -1.67955800
 C                  4.89694000    0.28847700   -2.49561200
 C                  2.62606300    1.06015900   -2.26721000
 C                  4.75328500    0.30178500   -3.87516400
 H                  5.83158500   -0.02285700   -2.04044500
 C                  2.48975600    1.04207600   -3.64908400
 H                  1.79041700    1.36037300   -1.64302600
 C                  3.54629600    0.66542100   -4.47968600
 H                  5.59216700    0.00069200   -4.49756700
 H                  1.53961200    1.33706100   -4.08725500
 C                  5.10185700    1.22683900    0.33913600
 C                  5.70586600    2.35957800   -0.20996100
 C                  5.64152200    0.66676200    1.50137900
 C                  6.82800600    2.91261800    0.39455800
 H                  5.29659600    2.79803600   -1.11417300
 C                  6.75072900    1.24223400    2.10358500
 H                  5.18611600   -0.22411500    1.92263300
 C                  7.36861200    2.37443300    1.56371800
 H                  7.28712100    3.79228300   -0.04961400
 H                  7.15744600    0.79073800    3.00525000
 C                  3.38380900    0.61861400   -5.97169400
 H                  2.58887200    1.28992700   -6.30798800
 H                  4.30747400    0.90255200   -6.48446600
 H                  3.12306700   -0.39230800   -6.30692800
 C                  8.55945100    2.99798900    2.23350100
 H                  9.12358900    3.62684500    1.53974900
 H                  8.25471500    3.63013100    3.07607400
 H                  9.23919100    2.23734500    2.62933400
 C                  2.49914900   -1.76115200   -0.83536400
 N                  2.77065500   -2.57369500   -1.62481000

6TABN3 Ground state PBE0/6-31G(d,p), Gas Phase 

 C                  3.35791600    0.44939900   -1.93557300
 C                  4.41895700    0.10106700   -2.76289500
 C                  5.63541700   -0.30094500   -2.22950600
 C                  5.80824300   -0.37772600   -0.84458300
 C                  4.74190300   -0.00464600    0.00390100
 C                  3.51362600    0.41339200   -0.55090100
 H                  2.40892000    0.77893400   -2.34483800
 H                  4.29478700    0.14214600   -3.84065500
 H                  6.46165800   -0.58191100   -2.87329900
 N                  2.44077700    0.80541800    0.27241600
 C                  1.21983000    0.13073100    0.12165600
 C                  0.00201800    0.83647900   -0.00146600
 C                  1.21002100   -1.26553200    0.10618700
 C                 -1.21129000    0.12325200   -0.12507500
 C                  0.00994500   -1.95486200   -0.00006200
 H                  2.15200700   -1.79353200    0.20920000
 C                 -1.19421100   -1.27265200   -0.10771800
 C                  2.61561900    1.80893300    1.25640400
 C                  3.43726300    2.90451300    0.99728100
 C                  1.97849400    1.70429700    2.49261900
 C                  3.61850600    3.87727400    1.96990600
 H                  3.92568600    2.99314200    0.03195800
 C                  2.15115500    2.69774400    3.44438000
 H                  1.36474000    0.83540600    2.70840000
 C                  2.97347800    3.80126200    3.20555400
 H                  4.26388800    4.72536800    1.75632800
 N                  7.01201600   -0.85095000   -0.30208600
 C                  6.98138900   -1.95997300    0.57957500
 C                  6.06064200   -2.99012000    0.39036300
 C                  7.87191700   -2.02918400    1.65339100
 C                  6.01827200   -4.05851400    1.27864100
 H                  5.37743200   -2.94960800   -0.45282100
 C                  7.83309900   -3.11232400    2.51669700
 H                  8.58118100   -1.22279500    1.80839900
 C                  6.90040100   -4.14270300    2.35545300
 H                  8.52897300   -3.14870300    3.35109000
 C                  8.23352300   -0.42908000   -0.87076700
 C                  9.26918200   -1.33381400   -1.11965900
 C                  8.41897900    0.91804800   -1.19692100
 C                 10.46256400   -0.89008500   -1.67431000
 H                  9.13306100   -2.38248000   -0.87678000
 C                  9.61023200    1.34098500   -1.76916300
 C                 10.65939200    0.45069300   -2.01263600
 H                  9.73325800    2.39204000   -2.01838400
 H                  7.62243400    1.62844700   -0.99828300
 C                  4.89918200   -0.06756100    1.41985800
 N                  5.02505600   -0.12644800    2.57319900
 H                  0.01318900   -3.04045500    0.00079600
 H                  1.65178000    2.60280800    4.40524900
 H                 11.25628500   -1.60907700   -1.86244100
 H                  5.29076800   -4.85097800    1.12134600
 C                  6.83760100   -5.28376900    3.32945700
 H                  7.83783600   -5.64008800    3.59435200
 H                  6.34492500   -4.97934400    4.26027700
 H                  6.27554600   -6.12752200    2.92024700
 C                 11.96305000    0.92369500   -2.58891800
 H                 11.82166200    1.79295700   -3.23733100
 H                 12.66309500    1.21796000   -1.79771500
 H                 12.44813300    0.13870900   -3.17615700
 C                  3.13642900    4.88188600    4.23517100
 H                  2.34317100    5.63388700    4.14686400
 H                  3.08998500    4.47610800    5.24995800
 H                  4.09257000    5.40012900    4.12182300
 H                 -2.13327300   -1.80586000   -0.21051400
 N                 -2.43540100    0.79208300   -0.28023600
 C                 -2.61490600    1.78340100   -1.27573700
 C                 -3.43943900    2.87985100   -1.02712900
 C                 -1.97249900    1.67188800   -2.50805900
 C                 -3.62291400    3.84262400   -2.00858400
 H                 -3.92189600    2.98008500   -0.05994800
 C                 -2.14735200    2.65641800   -3.46931800
 H                 -1.34612100    0.80903000   -2.71144000
 C                 -2.98024700    3.75446700   -3.24517300
 H                 -4.26594200    4.69410700   -1.80108800
 H                 -1.63859300    2.55917400   -4.42494600
 C                 -3.50607800    0.40258800    0.54635900
 C                 -4.73769700   -0.01341200   -0.00300000
 C                 -3.34518500    0.43908300    1.93065600
 C                 -5.80140800   -0.38298500    0.85038300
 C                 -4.40342200    0.09362000    2.76251200
 H                 -2.39404300    0.76710400    2.33612900
 C                 -5.62312900   -0.30578400    2.23442600
 H                 -4.27458100    0.13529000    3.83970200
 C                 -3.20072500    4.79078700   -4.30911600
 H                 -2.32677400    4.88710400   -4.95937200
 H                 -4.05479200    4.52825800   -4.94492600
 H                 -3.40739000    5.77225700   -3.87299900
 C                 -0.00378500    2.26245900   -0.00169800
 N                 -0.00997000    3.42414100   -0.00135600
 C                 -4.90291200   -0.07793600   -1.41799800
 N                 -5.03705100   -0.13838700   -2.57033900
 N                 -7.00901700   -0.85285000    0.31297500
 H                 -6.44760800   -0.58421100    2.88155000
 C                 -6.98523700   -1.96482200   -0.56521000
 C                 -7.87692600   -2.03293500   -1.63821400
 C                 -6.06916300   -2.99862900   -0.37382200
 C                 -7.84416200   -3.11892600   -2.49809900
 H                 -8.58224900   -1.22349100   -1.79526600
 C                 -6.03274900   -4.07004100   -1.25881700
 H                 -5.38480300   -2.95857600    0.46844200
 C                 -6.91638100   -4.15343400   -2.33437800
 H                 -8.54086000   -3.15445700   -3.33184900
 H                 -5.30879800   -4.86540900   -1.09981300
 C                 -8.22635100   -0.42190600    0.88341100
 C                 -9.27152100   -1.31614700    1.12793000
 C                 -8.40163200    0.92801700    1.20597800
 C                -10.46326200   -0.86051100    1.67773100
 H                 -9.14839300   -2.36468700    0.87784400
 C                 -9.59055200    1.36241300    1.77326100
 H                 -7.60169600    1.63247400    0.99998000
 C                -10.64700400    0.48076100    2.01939200
 H                -11.26695600   -1.57082000    1.85569400
 H                 -9.70785200    2.41636200    2.01316600
 C                 -6.86074300   -5.29817300   -3.30451300
 H                 -7.86290300   -5.65623500   -3.55976100
 H                 -6.37606700   -4.99705600   -4.24057600
 H                 -6.29481800   -6.13996400   -2.89663500
 C                -11.92413800    0.95772700    2.64943800
 H                -12.76682500    0.31530800    2.37971800
 H                -11.85104900    0.95894800    3.74370800
 H                -12.16493300    1.97893300    2.33988900

6TABN3 Ground state PBE0/6-31G(d,p), Toluene 

 C                 -3.35469900    0.43653000    1.93633100
 C                 -4.41079000    0.06418000    2.76013400
 C                 -5.62501900   -0.34031000    2.22336500
 C                 -5.80131800   -0.39309700    0.83800600
 C                 -4.74156300    0.00980600   -0.00596900
 C                 -3.51325400    0.42479200    0.55192000
 H                 -2.40744800    0.76366600    2.35135100
 H                 -4.28322100    0.08613000    3.83788300
 H                 -6.44453400   -0.64316800    2.86566000
 N                 -2.44144700    0.83272400   -0.26635700
 C                 -1.21764900    0.16166600   -0.11870100
 C                 -0.00042200    0.87024400    0.00133100
 C                 -1.20381400   -1.23426500   -0.10101300
 C                  1.21602400    0.16070200    0.12346000
 C                 -0.00163500   -1.92019000    0.00488400
 H                 -2.14341100   -1.76703200   -0.19995300
 C                  1.20127300   -1.23510000    0.10919700
 C                 -2.62007800    1.84144200   -1.24353400
 C                 -3.46413600    2.92123500   -0.98688800
 C                 -1.96306900    1.75988700   -2.47189300
 C                 -3.64676900    3.90096200   -1.95297600
 H                 -3.97089100    2.99240500   -0.02950200
 C                 -2.13743500    2.76047300   -3.41635000
 H                 -1.32842900    0.90586000   -2.68706500
 C                 -2.98175000    3.84856800   -3.17979300
 H                 -4.31071800    4.73500900   -1.74099800
 N                 -6.99957300   -0.87098900    0.28802900
 C                 -6.95657900   -1.96714100   -0.60934500
 C                 -6.01144300   -2.98035000   -0.44717000
 C                 -7.86003900   -2.04136400   -1.67258700
 C                 -5.95744000   -4.03477000   -1.35198800
 H                 -5.31755700   -2.93898600    0.38720400
 C                 -7.80913100   -3.11119500   -2.55266400
 H                 -8.59128600   -1.25068600   -1.80603000
 C                 -6.85192600   -4.12342400   -2.41890200
 H                 -8.51688300   -3.15180100   -3.37680900
 C                 -8.22467400   -0.47992000    0.87385400
 C                 -9.23729800   -1.40863400    1.12854700
 C                 -8.43389000    0.86073300    1.21171100
 C                -10.43348500   -0.99432100    1.70068500
 H                 -9.08251200   -2.45290600    0.87774300
 C                 -9.62713700    1.25471900    1.80126900
 C                -10.65441100    0.34017900    2.05069600
 H                 -9.76909400    2.30100800    2.06004400
 H                 -7.65475800    1.58939100    1.00960900
 C                 -4.91280400   -0.01547000   -1.42086400
 N                 -5.05748700   -0.03695200   -2.57347500
 H                 -0.00217400   -3.00559800    0.00614700
 H                 -1.62066100    2.68370800   -4.36963400
 H                -11.20932400   -1.73132100    1.89331800
 H                 -5.21117400   -4.81337100   -1.21469800
 C                 -6.77887400   -5.25054900   -3.40841900
 H                 -7.77555900   -5.61986900   -3.66834900
 H                 -6.30126700   -4.92548700   -4.34008600
 H                 -6.19773900   -6.08901700   -3.01558900
 C                -11.96055600    0.78134800    2.64637800
 H                -11.82927000    1.64942000    3.29832100
 H                -12.67554200    1.06592000    1.86515400
 H                -12.42181500   -0.01826400    3.23289100
 C                 -3.14763900    4.93606700   -4.20177300
 H                 -2.36385600    5.69610800   -4.09961800
 H                 -3.08591000    4.53942200   -5.21927200
 H                 -4.11049000    5.44238900   -4.09243200
 H                  2.14044600   -1.76836300    0.20948700
 N                  2.44027200    0.83170400    0.26987600
 C                  2.62214300    1.83643600    1.25050200
 C                  3.46631700    2.91700900    0.99452700
 C                  1.96166200    1.75652300    2.47651900
 C                  3.64907900    3.89569200    1.96096000
 H                  3.96647400    2.99273700    0.03401900
 C                  2.13612600    2.75694700    3.42185600
 H                  1.31739400    0.90857900    2.68704300
 C                  2.98710800    3.84015000    3.18985100
 H                  4.30802100    4.73334300    1.74716200
 H                  1.61094300    2.68480000    4.37080800
 C                  3.51089900    0.42319800   -0.54948400
 C                  4.74007200    0.00794200    0.00642000
 C                  3.35012500    0.43447200   -1.93371200
 C                  5.79814300   -0.39580100   -0.83933300
 C                  4.40456800    0.06139000   -2.75919900
 H                  2.40231300    0.76185100   -2.34725800
 C                  5.61956700   -0.34344500   -2.22436100
 H                  4.27510000    0.08301300   -3.83672900
 C                  3.20534700    4.89414500    4.23690300
 H                  2.32491900    5.01063000    4.87482000
 H                  4.04906900    4.63481400    4.88753400
 H                  3.42823900    5.86474000    3.78490800
 C                  0.00109700    2.29563600   -0.00024500
 N                  0.00307000    3.45751600   -0.00149600
 C                  4.91433200   -0.01718000    1.42096600
 N                  5.06209900   -0.03863100    2.57319300
 N                  6.99724400   -0.87392800   -0.29123500
 H                  6.43785300   -0.64701700   -2.86787100
 C                  6.95500000   -1.97025200    0.60606700
 C                  7.85784300   -2.04379200    1.66989600
 C                  6.01051000   -2.98394300    0.44348100
 C                  7.80705400   -3.11357200    2.55000900
 H                  8.58851200   -1.25264000    1.80371800
 C                  5.95659200   -4.03836900    1.34834300
 H                  5.31700800   -2.94293400   -0.39123300
 C                  6.85054600   -4.12643400    2.41571500
 H                  8.51431200   -3.15368000    3.37460400
 H                  5.21082600   -4.81738800    1.21071300
 C                  8.22093200   -0.48206000   -0.87928700
 C                  9.23774700   -1.40711800   -1.12796800
 C                  8.42808500    0.85972500   -1.21604800
 C                 10.43490800   -0.98922800   -1.69670400
 H                  9.08980900   -2.45009200   -0.86793100
 C                  9.62154300    1.25689200   -1.80190700
 H                  7.64981800    1.58759000   -1.00787100
 C                 10.65051800    0.34398000   -2.05295900
 H                 11.21661200   -1.72275700   -1.87803600
 H                  9.76431800    2.30497500   -2.05314200
 C                  6.77782800   -5.25365900    3.40514600
 H                  7.77452500   -5.62422000    3.66330300
 H                  6.30222600   -4.92822400    4.33770100
 H                  6.19506500   -6.09136300    3.01311800
 C                 11.93199100    0.77995000   -2.70361600
 H                 12.76002700    0.11707900   -2.43843400
 H                 11.84370300    0.77181000   -3.79666800
 H                 12.20324900    1.79766900   -2.40849100

6TABN3 S1 excited state PBE0/6-31G(d,p), Gas Phase

 C                 -3.57581800    2.60948100    1.39692300
 C                 -4.62407500    2.06479100    2.12304900
 C                 -5.33220200    0.96477600    1.65323100
 C                 -5.03222500    0.42559200    0.40316400
 C                 -4.01624800    1.02313900   -0.37844900
 C                 -3.24061100    2.07758800    0.15060300
 H                 -2.97184200    3.41050000    1.80514800
 H                 -4.85380600    2.46577800    3.10539800
 H                 -6.11587300    0.50972900    2.24858400
 N                 -2.13398000    2.54994600   -0.57705700
 C                 -1.11348600    1.60094800   -0.88643200
 C                 -0.42472400    0.96206400    0.20462900
 C                 -0.78147100    1.33420600   -2.18985000
 C                  0.59853000    0.01995400   -0.17477800
 C                  0.24294100    0.41631800   -2.51974000
 H                 -1.34631800    1.83295600   -2.96930200
 C                  0.92530700   -0.23202600   -1.49184800
 C                 -1.81006600    3.91960900   -0.57525200
 C                 -2.82318200    4.88411100   -0.63580600
 C                 -0.47839200    4.34564300   -0.56186800
 C                 -2.50459800    6.23439300   -0.66008000
 H                 -3.86033500    4.56671900   -0.67529200
 C                 -0.17909600    5.70096200   -0.60161000
 H                  0.31702100    3.60947800   -0.52180600
 C                 -1.17896500    6.67456100   -0.64289600
 H                 -3.30879100    6.96472000   -0.71199500
 N                 -5.74665600   -0.68185300   -0.08234600
 C                 -5.06480300   -1.78407600   -0.64398000
 C                 -3.80995600   -2.17230600   -0.16887400
 C                 -5.63718600   -2.49672700   -1.70140100
 C                 -3.13907600   -3.23371900   -0.76639700
 H                 -3.36012600   -1.62278600    0.65341000
 C                 -4.96573000   -3.56849700   -2.26729200
 H                 -6.60511700   -2.19147800   -2.08439200
 C                 -3.69813700   -3.95374300   -1.82171700
 H                 -5.42624500   -4.10283900   -3.09456100
 C                 -7.14023900   -0.75295900    0.13741600
 C                 -7.73928800   -1.93501400    0.58040600
 C                 -7.94309300    0.37022000   -0.08281900
 C                 -9.11193400   -1.98778500    0.78548000
 H                 -7.12256700   -2.80983200    0.75971700
 C                 -9.31017200    0.30737900    0.14572200
 C                 -9.92508100   -0.87193600    0.57577900
 H                 -9.91685900    1.19262400   -0.02882100
 H                 -7.48425100    1.29029400   -0.43072700
 C                 -3.86153200    0.63680900   -1.74130000
 N                 -3.80872200    0.35565200   -2.86806100
 H                  0.47010100    0.19599300   -3.55495100
 H                  0.86401200    6.00877100   -0.59247200
 H                 -9.55983000   -2.91633700    1.13126800
 H                 -2.15187100   -3.51589300   -0.40900700
 C                 -2.95183800   -5.07608700   -2.48323400
 H                 -3.60972700   -5.92356300   -2.69961700
 H                 -2.51690300   -4.75102100   -3.43551200
 H                 -2.13163700   -5.43597400   -1.85584100
 C                -11.41191300   -0.94321900    0.77554700
 H                -11.81203500    0.00606200    1.14345200
 H                -11.92800900   -1.17041400   -0.16505700
 H                -11.68154600   -1.72435000    1.49190000
 C                 -0.84372500    8.13881300   -0.64575200
 H                 -0.77445700    8.53573900    0.37461300
 H                  0.11732400    8.32778600   -1.13303100
 H                 -1.60675600    8.72232500   -1.16941700
 H                  1.71488900   -0.94463900   -1.71372400
 N                  1.37962400   -0.56663100    0.88303800
 C                  0.92809200   -1.55618700    1.65730700
 C                  1.69860800   -2.04069200    2.75812300
 C                 -0.35000300   -2.13874100    1.39232200
 C                  1.20109700   -3.04559500    3.54383400
 H                  2.66583000   -1.59794000    2.95919800
 C                 -0.82049600   -3.13697000    2.20027800
 H                 -0.92109300   -1.76346500    0.55352900
 C                 -0.06666400   -3.61637200    3.29552700
 H                  1.78859200   -3.41209900    4.37964600
 H                 -1.79609500   -3.56904500    1.99881600
 C                  2.63285800    0.08618600    1.10806000
 C                  3.79922400   -0.48518000    0.55684200
 C                  2.66622800    1.29386500    1.79390500
 C                  5.01266900    0.24035000    0.60624900
 C                  3.88649200    1.95426100    1.90108100
 H                  1.75637500    1.68993200    2.23364200
 C                  5.03727300    1.45413800    1.30263600
 H                  3.93295700    2.89703200    2.43698500
 C                 -0.61675700   -4.67583000    4.18626600
 H                 -1.27995100   -4.22439400    4.93605900
 H                 -1.21480700   -5.39847000    3.62496200
 H                  0.17325500   -5.20579900    4.72263200
 C                 -0.64635300    1.26580400    1.54585400
 N                 -0.74020300    1.47969900    2.70151000
 C                  3.72409300   -1.79456600    0.00663000
 N                  3.59723800   -2.88110400   -0.39000700
 N                  6.14805800   -0.24727000   -0.03904500
 H                  5.96860700    2.00691700    1.35149900
 C                  6.03681700   -0.74846700   -1.36301700
 C                  6.78064100   -1.86162800   -1.75546900
 C                  5.17959600   -0.13886300   -2.28047700
 C                  6.65686800   -2.35682200   -3.04510100
 H                  7.44521400   -2.33765600   -1.04172100
 C                  5.04835600   -0.66163900   -3.56045400
 H                  4.60723400    0.73576100   -1.98652400
 C                  5.78083500   -1.77805000   -3.96812300
 H                  7.23862300   -3.22776800   -3.33586800
 H                  4.36849600   -0.18203600   -4.25994300
 C                  7.42700200   -0.02917900    0.52332000
 C                  8.49489600    0.40226100   -0.26659300
 C                  7.63995000   -0.25959300    1.88529900
 C                  9.74692500    0.59543200    0.30276700
 H                  8.33914300    0.57693400   -1.32615800
 C                  8.89190900   -0.04241800    2.44296400
 H                  6.81830900   -0.61402600    2.49989500
 C                  9.97101200    0.38712600    1.66567200
 H                 10.56786700    0.92746800   -0.32780700
 H                  9.03902300   -0.22895300    3.50385900
 C                  5.60901600   -2.35933900   -5.34162500
 H                  6.54057600   -2.79774100   -5.71070500
 H                  4.85328700   -3.15366500   -5.33798600
 H                  5.28224800   -1.60128600   -6.05867400
 C                 11.31828500    0.63748600    2.27999300
 H                 12.12335400    0.47316000    1.55852200
 H                 11.40503300    1.67105000    2.63603400
 H                 11.49364700   -0.01757200    3.13804500

4TABN1 Ground state M062X/6-31G(d,p), Gas Phase

 C                 -1.19750500    0.11448100   -2.42256600
 C                  0.00794300   -0.00420100   -3.10106400
 C                  1.20999500   -0.11829600   -2.41539800
 C                  1.22174100   -0.12171400   -1.01791100
 C                  0.00059500    0.00450800   -0.31898200
 C                 -1.21656800    0.12700700   -1.02510500
 H                 -2.13440300    0.21053800   -2.95949500
 H                  0.01083300   -0.00785700   -4.18630300
 H                  2.14950500   -0.21811700   -2.94701400
 N                 -2.43463100    0.27413100   -0.33431800
 C                 -3.59005900   -0.38172000   -0.83209300
 C                 -4.81418700    0.28600800   -0.93181000
 C                 -3.51257300   -1.71821800   -1.23403300
 C                 -5.93250000   -0.38012200   -1.41697000
 H                 -4.88144000    1.32504500   -0.62629300
 C                 -4.63587800   -2.36392400   -1.73474500
 H                 -2.56571600   -2.24328300   -1.15248300
 C                 -5.86751200   -1.71305000   -1.82965100
 H                 -6.87656500    0.15419600   -1.48902800
 C                 -2.57406300    1.28374700    0.65832200
 C                 -1.93370200    2.51387400    0.52409500
 C                 -3.34834300    1.03450100    1.79484000
 C                 -2.04827200    3.47005100    1.52941400
 H                 -1.33458500    2.71495100   -0.35910700
 C                 -3.47040700    2.00490500    2.77630300
 H                 -3.83222600    0.06923200    1.90538500
 C                 -2.81760900    3.23794700    2.66729000
 H                 -1.53187500    4.41983800    1.41909100
 N                  2.43547700   -0.26357700   -0.31835200
 C                  2.56817200   -1.27200800    0.67715400
 C                  1.93622300   -2.50541600    0.53676100
 C                  3.33196400   -1.01869700    1.81996500
 C                  2.04824500   -3.46186600    1.54255300
 H                  1.34937700   -2.71081400   -0.35365800
 C                  3.45158700   -1.98864500    2.80178200
 H                  3.81315200   -0.05225600    1.93209100
 C                  2.80489700   -3.22479500    2.68754500
 H                  4.04124800   -1.77550200    3.68971200
 C                  3.59708500    0.37677200   -0.82218000
 C                  4.81668900   -0.29673600   -0.90728600
 C                  3.52782600    1.71052300   -1.24204500
 C                  5.94192100    0.35887600   -1.39718800
 H                  4.87940200   -1.33123600   -0.58598300
 C                  4.65436500    2.34317200   -1.74610700
 C                  5.88496700    1.68361300   -1.82883200
 H                  4.58141100    3.37839300   -2.07005700
 H                  2.58336700    2.24117600   -1.16902600
 C                 -0.00304800    0.00811500    1.11676000
 N                 -0.00607300    0.01097500    2.27460400
 H                 -4.55583000   -3.40218000   -2.04603000
 H                 -4.06520900    1.79287600    3.66105000
 H                  6.88366000   -0.18054300   -1.45559100
 H                  1.54167800   -4.41617700    1.42599600
 C                  2.91833900   -4.25242600    3.78349600
 H                  3.96488200   -4.45765000    4.02758100
 H                  2.43116700   -3.90270800    4.69915100
 H                  2.44783000   -5.19444900    3.49289100
 C                  7.10729000    2.39336300   -2.35096600
 H                  6.89726400    2.90121500   -3.29664800
 H                  7.45565900    3.15246400   -1.64304100
 H                  7.92838900    1.69257400   -2.51827200
 C                 -7.09499700   -2.42718600   -2.33334400
 H                 -7.72231900   -2.76508700   -1.50171500
 H                 -7.70657700   -1.77066000   -2.95804600
 H                 -6.82761800   -3.30616100   -2.92439400
 C                 -2.95626800    4.27823200    3.74848100
 H                 -3.95218100    4.73343700    3.73430000
 H                 -2.81193900    3.83690700    4.73854000
 H                 -2.22186400    5.07708400    3.62396700

5TABN2 Ground state M062X/6-31G(d,p), Gas Phase

 C                 -0.88774900   -1.43456700   -1.25176300
 C                 -1.96432900   -1.91563100   -1.98783700
 C                 -3.25432700   -1.46207400   -1.74509000
 C                 -3.48866300   -0.49869300   -0.75914700
 C                 -2.40245900   -0.01692400    0.00060100
 C                 -1.09883200   -0.49100800   -0.24652500
 H                  0.12077200   -1.79741300   -1.42173200
 H                 -1.79635200   -2.65669800   -2.76241500
 H                 -4.09434100   -1.83058200   -2.32365200
 N                 -0.00235600   -0.03022400    0.51360200
 C                  1.09758500    0.51404600   -0.18415200
 C                  2.40238700    0.02431400    0.02535100
 C                  0.88757600    1.55355500   -1.08964700
 C                  3.49217700    0.58214200   -0.67728500
 C                  1.96712400    2.11025000   -1.76546800
 H                 -0.12130400    1.92774400   -1.22990800
 C                  3.25739800    1.63888000   -1.56313600
 C                 -0.01245000   -0.10077000    1.93300200
 C                 -0.65021900   -1.15938100    2.57795600
 C                  0.61173000    0.89146800    2.68977300
 C                 -0.66740500   -1.21233000    3.96590700
 H                 -1.12424800   -1.94041600    1.99147500
 C                  0.60454700    0.80962800    4.07480200
 H                  1.08779700    1.72903300    2.18936400
 C                 -0.03563600   -0.23888700    4.73977500
 H                 -1.17109300   -2.04011900    4.45765200
 N                 -4.78344000    0.01426600   -0.54699000
 C                 -4.99322200    1.41820700   -0.65683300
 C                 -4.26656200    2.17680600   -1.57329600
 C                 -5.92752500    2.04987000    0.16730000
 C                 -4.45899100    3.55310900   -1.64520200
 H                 -3.54866500    1.68757800   -2.22521700
 C                 -6.12371600    3.41865700    0.06821700
 H                 -6.48498500    1.45846300    0.88668500
 C                 -5.38760300    4.19815000   -0.83090500
 H                 -6.85052100    3.89877500    0.71826800
 C                 -5.88919800   -0.87238200   -0.60329700
 C                 -7.04712200   -0.54947600   -1.31268400
 C                 -5.82252900   -2.10072200    0.06519300
 C                 -8.11633400   -1.43988800   -1.34239900
 H                 -7.10776700    0.39851000   -1.83694200
 C                 -6.88948800   -2.98447400    0.00884200
 C                 -8.05980100   -2.67095600   -0.69064100
 H                 -6.81928300   -3.93468700    0.53243200
 H                 -4.92844200   -2.35100900    0.62802200
 C                 -2.61786700    0.97803000    1.01359600
 N                 -2.78957900    1.78810200    1.82251300
 H                  1.80062200    2.92395100   -2.46376200
 H                  1.09265100    1.58956400    4.65342000
 H                 -9.01042500   -1.17188500   -1.89899900
 H                 -3.88081400    4.13369200   -2.35926400
 C                 -5.57818300    5.69145600   -0.88934600
 H                 -6.63644600    5.95870300   -0.82512900
 H                 -5.06458700    6.18328200   -0.05683200
 H                 -5.17852300    6.10575900   -1.81789700
 C                 -9.21886000   -3.63340700   -0.72081800
 H                 -8.89956400   -4.62662700   -1.04993600
 H                 -9.66382400   -3.74669800    0.27285000
 H                -10.00143100   -3.28796100   -1.39996800
 C                 -0.02075600   -0.32303900    6.24392300
 H                  0.92874400   -0.73194900    6.60504800
 H                 -0.14708300    0.66425500    6.69622200
 H                 -0.82131400   -0.96933500    6.61131800
 H                  4.09708200    2.06895300   -2.09773100
 N                  4.78660700    0.05485800   -0.51214800
 C                  4.99430900   -1.34109900   -0.70870300
 C                  5.92188900   -2.02253100    0.08209600
 C                  4.27623000   -2.03978500   -1.67749000
 C                  6.11802300   -3.38273700   -0.09900300
 H                  6.47219400   -1.47690700    0.84198800
 C                  4.46793800   -3.40948500   -1.83209200
 H                  3.56449700   -1.50970800   -2.30393100
 C                  5.38847200   -4.10443400   -1.05014900
 H                  6.83868700   -3.90349600    0.52607600
 H                  3.89671500   -3.94413400   -2.58641200
 C                  5.89917800    0.93552000   -0.53760900
 C                  7.03965000    0.64214400   -1.28682000
 C                  5.86159300    2.12113900    0.20622600
 C                  8.12026900    1.51904100   -1.28324600
 H                  7.07895100   -0.27442600   -1.86586600
 C                  6.93930900    2.99342300    0.18260100
 H                  4.98247000    2.34700200    0.80203800
 C                  8.09142900    2.70974300   -0.55873600
 H                  9.00171400    1.27183300   -1.86885900
 H                  6.89393000    3.90883500    0.76725500
 C                  5.57805000   -5.59170400   -1.19664200
 H                  5.17345400   -5.95212800   -2.14524000
 H                  6.63653900   -5.86239500   -1.15321200
 H                  5.06852300   -6.12995400   -0.39082200
 C                  9.25290300    3.66963200   -0.57192100
 H                 10.12040700    3.23347700   -1.07203900
 H                  8.99412800    4.59494400   -1.09660000
 H                  9.55050200    3.94365000    0.44439200
 C                  2.61262100   -1.05803300    0.94526900
 N                  2.77952100   -1.93532100    1.68195900

6TABN3 Ground state M062X/6-31G(d,p), Gas Phase

 C                  3.10151900    0.21611800   -1.83754900
 C                  4.10204900   -0.18450100   -2.71355600
 C                  5.36534100   -0.52351100   -2.24858500
 C                  5.64913200   -0.47528900   -0.88015500
 C                  4.63790900   -0.06409300    0.01747700
 C                  3.35993200    0.28644700   -0.46759300
 H                  2.11850500    0.49830500   -2.19892500
 H                  3.89398800   -0.23188200   -3.77745800
 H                  6.14469800   -0.84071800   -2.93224500
 N                  2.33736200    0.71492200    0.40442900
 C                  1.05707900    0.14341100    0.25744500
 C                 -0.10338300    0.94111200    0.18837100
 C                  0.93570900   -1.24717400    0.18966400
 C                 -1.37145600    0.33452600    0.05322500
 C                 -0.31593500   -1.83447000    0.07112000
 H                  1.83528300   -1.85035000    0.25022500
 C                 -1.46654400   -1.05699700    0.00659000
 C                  2.57874800    1.71992300    1.38478000
 C                  3.39111600    2.81210400    1.08657700
 C                  2.00363600    1.60943200    2.64950100
 C                  3.62556600    3.77935900    2.05429900
 H                  3.82991800    2.90234900    0.09746400
 C                  2.22976800    2.59725300    3.59778700
 H                  1.39527500    0.74229400    2.88813500
 C                  3.04354800    3.69718800    3.32053100
 H                  4.26205000    4.62660400    1.81393500
 N                  6.91962900   -0.84836000   -0.40462900
 C                  7.03288600   -1.82106700    0.62921700
 C                  6.15921900   -2.90366000    0.69323300
 C                  8.02737600   -1.68224300    1.60141700
 C                  6.26631600   -3.82174200    1.73488000
 H                  5.39157000   -3.02067000   -0.06621800
 C                  8.13533600   -2.61590200    2.61875400
 H                  8.69771000   -0.82995000    1.55475700
 C                  7.25231600   -3.69828700    2.71086300
 H                  8.90711200   -2.49208500    3.37401600
 C                  8.07014700   -0.50262600   -1.16050700
 C                  9.08797800   -1.43059000   -1.38922400
 C                  8.19880300    0.78888800   -1.68443600
 C                 10.21389500   -1.06448300   -2.11973800
 H                  8.99489400   -2.43501600   -0.98985000
 C                  9.31887300    1.13106600   -2.42844100
 C                 10.35175400    0.21606700   -2.65482400
 H                  9.40120900    2.13772200   -2.83043300
 H                  7.41483100    1.51784200   -1.50349400
 C                  4.90960500   -0.01601600    1.42674900
 N                  5.13158500    0.01273800    2.56265800
 H                 -0.39805400   -2.91539300    0.02489200
 H                  1.77991500    2.50089100    4.58232600
 H                 10.99690000   -1.79960900   -2.28596700
 H                  5.57204700   -4.65639900    1.78039400
 C                  7.36812900   -4.68625600    3.84242100
 H                  8.36502500   -5.13637300    3.87499600
 H                  7.19846200   -4.19799100    4.80698000
 H                  6.63705800   -5.49132300    3.74052100
 C                 11.58054200    0.61537300   -3.43034800
 H                 11.31639300    1.18058400   -4.32834800
 H                 12.23753000    1.24968200   -2.82624000
 H                 12.15598100   -0.26088100   -3.73748500
 C                  3.26437200    4.77668800    4.34787400
 H                  2.51471900    5.56880800    4.24844200
 H                  3.19154700    4.37689000    5.36228900
 H                  4.24878200    5.23682800    4.23279400
 H                 -2.44272700   -1.51644900   -0.11104300
 N                 -2.53286200    1.12659300   -0.03789500
 C                 -2.68639100    2.12594400   -1.03769200
 C                 -3.54380600    3.20050000   -0.80520900
 C                 -1.99694000    2.04702500   -2.24857400
 C                 -3.70645400    4.18026400   -1.77684000
 H                 -4.06865700    3.27253000    0.14234500
 C                 -2.15425500    3.04702000   -3.19795200
 H                 -1.34822000    1.19922500   -2.44619100
 C                 -3.01360700    4.12724900   -2.98617300
 H                 -4.37529300    5.01402600   -1.58051300
 H                 -1.60788900    2.97675600   -4.13488800
 C                 -3.66770200    0.71679900    0.71044000
 C                 -4.77098100    0.12404600    0.06937500
 C                 -3.68774900    0.91283300    2.08704100
 C                 -5.89303200   -0.28398700    0.81739900
 C                 -4.81283500    0.54094300    2.81932600
 H                 -2.82807600    1.37713200    2.55817300
 C                 -5.90570200   -0.04638800    2.19649200
 H                 -4.83404800    0.70372300    3.89181600
 C                 -3.20349300    5.18345300   -4.04397100
 H                 -2.25940000    5.41744700   -4.54283600
 H                 -3.90781800    4.84789700   -4.81258300
 H                 -3.59742500    6.10723600   -3.61367000
 C                 -0.01573800    2.37305600    0.25205400
 N                  0.03664100    3.52835200    0.30347500
 C                 -4.71953800   -0.08789600   -1.35062000
 N                 -4.65602200   -0.26432700   -2.49293500
 N                 -6.95510800   -0.95806500    0.18595200
 H                 -6.77597700   -0.34957900    2.76847300
 C                 -6.66393200   -2.14032200   -0.55224100
 C                 -7.37545900   -2.43218700   -1.71918300
 C                 -5.65276200   -3.00373900   -0.13413400
 C                 -7.06939500   -3.57087900   -2.44796600
 H                 -8.15288000   -1.75155800   -2.05146000
 C                 -5.34168800   -4.13081100   -0.88989500
 H                 -5.10648900   -2.78790800    0.77961800
 C                 -6.04216200   -4.43635800   -2.05465200
 H                 -7.62398500   -3.78313200   -3.35836300
 H                 -4.54467100   -4.79019600   -0.55676500
 C                 -8.28808100   -0.66057900    0.56640300
 C                 -9.23296000   -1.67174000    0.76103900
 C                 -8.67317200    0.67176100    0.74706800
 C                -10.53477300   -1.34544800    1.12331300
 H                 -8.94579200   -2.70854400    0.62088500
 C                 -9.97193800    0.97788100    1.12969900
 H                 -7.94871400    1.46252400    0.57819500
 C                -10.92910100   -0.02140500    1.32271300
 H                -11.25926400   -2.14332100    1.26449500
 H                -10.25290200    2.01919100    1.26383100
 C                 -5.71045300   -5.65431600   -2.87721900
 H                 -6.57061600   -6.32662300   -2.95248800
 H                 -5.42479600   -5.37346900   -3.89539000
 H                 -4.88257100   -6.21470900   -2.43736100
 C                -12.33284500    0.31647700    1.75383100
 H                -13.05434000   -0.39576700    1.34599500
 H                -12.42677000    0.29137400    2.84479000
 H                -12.61862600    1.31756900    1.42187700
